# Supplementary material for: Exosomes Derived from Adipose Mesenchymal Stem Cells Carrying miRNA-22-3p Promote Schwann Cells Proliferation and Migration through Downregulation of PTEN
Source: Dis Markers. 2022 Sep 13;2022:7071877. doi: 10.1155/2022/7071877 (PMC9489425; doi:10.1155/2022/7071877)
Supplement: Supplementary Materials — Supplementary S1 Primers used in Dual-Luciferase Reporter Assays. Supplementary S2: Reaction conditions and primers used in reverse transcription and RT-qPCR. Supplementary S3: The miRNA different expression between ADSC-Exos and SC-Exos, heat map showing the dominant cluster pattern of miRNAs under p <0.05. Red signals and blue signals represent upregulated and downregulated expression, respectively. [file 7071877.f1.zip]

Archive with 4 entries (4 files):
- supplementary S3  (2).pdf
- supplementary1.doc
- supplementary2.doc
- supplementary3.doc
